# Supplementary material for: Petanin Potentiated JNK Phosphorylation to Negatively Regulate the ERK/CREB/MITF Signaling Pathway for Anti-Melanogenesis in Zebrafish
Source: Int J Mol Sci. 2024 May 29;25(11):5939. doi: 10.3390/ijms25115939 (PMC11173099; doi:10.3390/ijms25115939)
Supplement: Supplementary file 1 [file ijms-25-05939-s001.zip]

Archive with 1 entries (1 files):
- ijms-2978886-supplementary.pdf
